# Supplementary material for: The genome of Salmacisia buchloëana, the parasitic puppet master pulling strings of sexual phenotypic monstrosities in buffalograss
Source: G3 (Bethesda). 2023 Oct 17;14(2):jkad238. doi: 10.1093/g3journal/jkad238 (PMC10849329; doi:10.1093/g3journal/jkad238)
Supplement: jkad238_Supplementary_Data [file jkad238_supplementary_data.zip]

Archive with 13 entries (13 files):
- G3-2023-404306R2_Figure_S1.pdf
- G3-2023-404306R2_Figure_S2.pdf
- G3-2023-404306R2_Figure_S3.pdf
- G3-2023-404306R2_Figure_S4.pdf
- G3-2023-404306R2_Figure_S5.pdf
- G3-2023-404306R2_Figure_S6.pdf
- G3-2023-404306R2_Figure_S7.pdf
- G3-2023-404306R2_Figure_S8.pdf
- G3-2023-404306R2_Table_S1.pdf
- G3-2023-404306R2_Table_S2.pdf
- G3-2023-404306R2_Table_S3.pdf
- G3-2023-404306R2_Table_S4.pdf
- G3-2023-404306R2_Table_S5.pdf
